# Supplementary material for: Pace of passive margin tectonism revealed by U-Pb dating of fracture-filling calcite
Source: Nat Commun. 2022 Apr 12;13:1953. doi: 10.1038/s41467-022-29680-z (PMC9005700; doi:10.1038/s41467-022-29680-z)
Supplement: Supplementary file 4 — Supplementary Data 1 [file 41467_2022_29680_MOESM4_ESM.xlsx]

## Sheet: Sheet1
Supplementary Dataset 1: Summary of Dated Calcite Samples
See site summaries in source data files 1 and 2 for concordia plots and site detail. See source data file 3 or full U-Pb data sheets.
Site Name	Sample	Latitude	Longitude	Town	State	Raw data sheet	Age 1	2s	Age 2	2s	Age 1 Y-int.	2s	MSWD	# points	Structure	Type	Kinematics	Slip Sense	Thick	Strike	Dip	Dip Dir.	Slickenfibres	Slickenfibres	s1-trnd	s1 Plunge	s3-trend	s3-plunge	Stress Interpretation
(file title in appendix 1)		(WGS84)	(WGS84)			(appendix 2)	(Ma)	(Ma)	(Ma)	(Ma)	(207Pb/206Pb)	(207Pb/206Pb)		(in isochron)					(cm)	(°)	(°)		(dip)	(down from)	(°)	(°)	(°)	(°)
1: Richville Dam south	C002	43.8731	-73.2719	Shoreham	VT	2016_oct.xls	113	12			0.83	0.005	0.4	28	Vein	Mode 1 - high fluid	Tentative	-	1 to 3	159	76	W	-	-	69	89	249	1	E-W Extension
1: Richville Dam south	C002A	43.8731	-73.2719	Shoreham	VT	2017_march.xls	79	7			0.834	0.005	2.8	80	Vein	Mode 1	Tentative	-	1	335	73	E	-	-	65	88	245	2	E-W Extension
1: Richville Dam south	C002B	43.8731	-73.2719	Shoreham	VT	2017_march.xls	104	13			0.828	0.005	0.9	41	Vein	Mode 1 - high fluid	Tentative	-	1 to 2	140	85	W	-	-	50	80	230	10	NE-SW extension
1: Richville Dam south	C002C	43.8731	-73.2719	Shoreham	VT	2017_march.xls	104.6	7.4			0.821	0.003	0.5	96	Vein	Mode 1 - high fluid	Tentative	-	0.5-1	128	59	W	-	-	218	74	38	16	NE-SW extension
1: Richville Dam south	C002E	43.8731	-73.2719	Shoreham	VT	2017_aug.xls	81.1	3.4			0.804	0.007	1.5	80	Vein	Mode 1	Tentative	-	0.5	180	85	W	-	-	90	80	270	10	E-W Extension
1: Richville Dam south	SG1B	43.8731	-73.2719	Shoreham	VT	2019_feb.xls	106	13			0.828	0.004	1	57	Vein	Mode 1	Tentative	-	1	162	71	W	-	-	252	86	72	4	E-W Extension
2: West Haven	C017/17a	43.6532	-73.3258	West Haven	VT	2016_oct.xls	84.5	8.2			0.786	0.016	3.5	91	Vein	Mode 1	Tentative	-	0.2	270	87	N	-	-	-	-	180	3	Uninterpretable
3: Rte. 7 Ferrisburgh	C022	44.1929	-73.248	Ferrisburgh	VT	2016_oct.xls	8	5.2			0.818	0.004	2.3	138	Fault	Shattered Fault Zone	Unreliable	-	1 to 2	-	-	-	-	-	-	-	-	-	Uninterpretable
4: Hwy. 125 Cornwall	C106	44.0034	-73.2209	Cornwall	VT	2016_oct.xls	8	39			0.828	0.005	1.4	58	Vein	Mode 1 -high fluid	Tentative	-	3	190	27	W	-	-	-	-	100	63	E-W Extension
4: Hwy. 125 Cornwall	C106A	44.0034	-73.2209	Cornwall	VT	2017_march.xls + 2018_june.xls	3.1	4.2			0.82	0.001	0.7	120	Vein	Mode 1 -high fluid	Tentative	-	3	190	27	W	-	-	-	-	101	62	E-W Extension
4: Hwy. 125 Cornwall	C106G	44.0034	-73.2209	Cornwall	VT	2017_march.xls + 2018_june.xls	4.9	3.8			0.824	0.005	0.9	20	Vein	Mode 1 -high fluid	Tentative	-	3	190	27	W	-	-	-	-	99	64	E-W Extension
5: Richville Dam north	C127C	43.8735	-73.2713	Shoreham	VT	2017_april.xls	85.3	1.4			0.85	0.009	1.5	90	Fault	Normal fault	Reliable	TTE	4	330	52	E	68	E	20	67	234	23	NE-SW extension
5: Richville Dam north	C127D-1	43.8735	-73.2713	Shoreham	VT	2017_aug.xls	80.2	1.6			0.826	0.005	1.3	78	Fault	Normal fault	Reliable	TTW	0.5	140	54	W	90	E	230	69	50	21	NE-SW extension
5: Richville Dam north	C243a	43.8735	-73.2714	Shoreham	VT	2018_july.xls	78.8	0.9			0.832	0.008	1.6	40	Fault	Strike-slip fault	Reliable	dextral	0.5	132	80	SW	45	NW	-	-	-	-	Uninterpretable
5: Richville Dam north	C441A			Shoreham	VT	2020_feb.xls	98	11			0.802	0.006	2.8	40	Vein	Mode 1	Tentative	-	0.1-0.2	318	77	N	-	-	-	-	228	13	NE-SW extension
6: Satterly Quarry	C135C	44.1888	-73.2425	Vergennes	VT	2017_march.xls	10	6			0.822	0.003	0.4	82	Fault	Fault no slip sense	Unreliable	-	3	15	32	E	-	-	105	47	285	43	Uninterpretable
6: Satterly Quarry	C135G	44.1879	-73.2437	Vergennes	VT	2017_aug.xls	57.3	1.3	2.7	0.9	0.84	0.022	1.2	11	Fault	Normal Fault	Tentative	TTE	0.2	10	42	E	80	N	77	54	281	35	E-W Extension
6: Satterly Quarry	C135H	44.1879	-73.2437	Vergennes	VT	2017_aug.xls	2.9	0.3			0.833	0.014	1	43	Fault	Normal Fault	Tentative	TTE	0.3	16	40	E	73	N	79	56	279	33	E-W Extension
6: Satterly Quarry	C135L	44.1883	-73.2428	Vergennes	VT	2017_sep.xls	4.9	2.9			0.833	0.004	0.4	105	Fault	Normal Fault	Reliable	TTE	0.3	9	55	E	83	N	79	69	278	22	E-W Extension
6: Satterly Quarry	C135AE	44.188	-73.2436	Vergennes	VT	2021_jan.xls	7	30			0.843	0.01	0.6	15	Fault	Thrust Fault	Reliable	TTW	0.3	24	45	E	75	S	130	28	288	61	E-W Compression
7a: Downtown Vergennes	C130	44.1679	-73.2545	Vergennes	VT	2017_april.xls	95.5	4			0.808	0.007	1.3	94	Vein	Mode 1 -high fluid	Tentative	-	3	289	71	NE	-	-	-	-	199	19	N-S Extension
7b: Avery Road	C131E	44.1985	-73.2579	Vergennes	VT	2017_april.xls	444	76			0.859	0.008	1.2	60	Vein	Unknown	Unreliable	-	-	-	-	-	-	-	-	-	-	-	Uninterpretable
					VT
8: Fisk Quarry	C169	44.8454	-73.3615	Isle La Motte	VT	2017_sep.xls	97.3	3.6			0.822	0.025	2.2	50	Vein	Mode 1	Tentative	-	0.3	20	90	-	-	-	-	-	110	0	E-W Extension
					VT
9: Apple Island Campground	C177	44.6334	-73.2682	Grand Isle	VT	2017_aug.xls	64.4	1.2	35.8/16.15	1.8/0.35	0.792	0.018	5.8		Fault	Fault no slip sense	Unreliable		0.6	?	?	?	-	-	-	-	-	-	Uninterpretable
9: Apple Island Campground	C177C	44.6334	-73.2682	Grand Isle	VT	2019_oct.xls	74.5	1.7	61.2	1	0.784	0.03	2.5	17	Fault	Fault no slip sense	Unreliable						-	-	-	-	-	-	E-W Extension
					VT
10: Middlebury Campus	C181	44.0097	-73.1785	Middlebury	VT	2017_sep.xls	112.4	7.2			0.842	0.01	1.1	38	Fault	Normal fault	Reliable	TTE	0.2-0.6	358	28	E	75	S	91	37	271	53	E-W Extension
					VT
11: Kingsland Bay east	C198	44.244	-73.2993	Ferrisburgh	VT	2017_sep.xls	112.2	1.7			0.821	0.005	0.9	77	Vein	Mode 1	Tentative	-	0.1-0.2	70	82	S			-	-	340	8	N-S Extension
12: Double dike	C220	44.3184	-73.2951	Charlotte	VT	2018_june.xls	81.4	2.6			0.791	0.006	2.6	49	Fault	Normal fault	Reliable	TTS	1	290	80	NE	72	W	311	70.8	188	10	N-S Extension
12: Double dike	C220B	44.3184	-73.2951	Charlotte	VT	2019_oct.xls	114	10			0.819	0.006	0.1	27	Vein	Mode 1	Unreliable	TTS	1 to 2	104	80	S	none	-	14	85	194	5	N-S Extension
12: Double dike	C220H-c1	44.3184	-73.2951	Charlotte	VT	2020_feb.xls	133	12	3.4	4.7					Vein	Mode 1	Unreliable	-	1	315	77	NE	90	-	-	-	225	13	NE-SW extension
13: Hills Point south	C229	44.3457	-73.2847	Charlotte	VT	2018_june.xls	96	0.9			0.77	0.013	1.8	95	Fault	Normal fault(?)	Tentative	TTS	2 to 6	70	43	S	none	-	160	58	340	32	N-S Extension
13: Hills Point south	C229B	44.3457	-73.2847	Charlotte	VT	2019_oct.xls	86.3	1.5			0.794	0.011	1.3	53	Fault	Fault no slip sense	Unreliable	???	0.1 to 0.2	58	25	S	none	-	148	40	328	50	Uninterpretable
13: Hills Point south	C229C	44.3457	-73.2847	Charlotte	VT	2019_oct.xls	90.3	2	79	0.55	0.758	0.027	1.1	50	Fault	Normal fault	Reliable	TTS	0.3	62	27	S	87	W	157	41	326	75	NW-SE extension
13: Hills Point south	C229D	44.3457	-73.2847	Charlotte	VT	2019_oct.xls	90.8	0.81			0.772	0.02	0.9	60	Fault	Normal fault	Reliable	TTS	0.2	60	26	S	75	E	131	40	350	77	N-S Extension
13: Hills Point south	C229F	44.3457	-73.2847	Charlotte	VT	2019_oct.xls	114.7	2.6			0.819	0.016	2.7	58	Vein	Mode 1	Reliable	-	0.2-1	90	90	S	none	-	-	-	0	0	N-S Extension
41: Hills Point central	C230	44.346	-73.2849	Charlotte	VT	2018_june.xls	102	3.7			0.778	0.019	1.2	99	Fault	unknown	Tentative	TTS		60	50	S	none	-	150	65	240	25	N-S Compression
41: Hills Point central	C230B	44.346	-73.2849	Charlotte	VT	2019_oct.xls	95.5	1.1			0.797	0.01	1.3	57	Fault	Normal fault	Reliable	TTS	2	65	52	S	75	E	121	65	340	51	N-S Extension
41: Hills Point central	C230C	44.346	-73.2849	Charlotte	VT	2019_oct.xls	100.1	3.7			0.797	0.01	1.6	17	Fault	Normal fault	Reliable	TTS	1	70	45	S	120	E	209	50	324	58	NW-SE extension
41: Hills Point central	C230D	44.346	-73.2849	Charlotte	VT	2019_oct.xls	112.9	3			0.803	0.019	2.6	50	Vein	Mode 1	Tentative	-	1 to 3	72	80	S	none	-	-	-	252	10	E-W Extension
41: Hills Point central	C230E	44.346	-73.2849	Charlotte	VT	2019_oct.xls	77.3	0.9			0.824	0.055	1.8	48	Fault	Normal fault	Tentative	TTS	1 to 3	70	38	S	none	-	160	53	250	37	E-W Extension
41: Hills Point central	C230F	44.346	-73.2849	Charlotte	VT	2020_feb.xls	96.1	6.6			0.81	0.005	1.9	93	Vein	Oblique fault	Reliable	TTS	1 to 2	95	56	S	40	E	-	-	-	-	Uninterpretable
41: Hills Point central	C230H	44.346	-73.2849	Charlotte	VT	2021_jan.xls	92.8	1.2			0.822	0.016	3.3	49	Fault	Thrust Fault(?)	Reliable		1 to 3	70	38	S	70	W	180	20	325	66	Uninterpretable
41: Hills Point central	C230I	44.346	-73.2849	Charlotte	VT	2021_jan.xls	110	2.2			0.882	0.031	3.4	39	Fault	Mode 1	Tentative	-	1 to 2	90	70	S	none	-	-	-	0	20	E-W Extension
					VT
14: Hills Point north	C231B	44.3469	-73.2847	Charlotte	VT	2019_oct.xls	79.2	1.2			0.798	0.007	1	46	Fault	Nomal fault	Reliable	TTN	0.5-1	255	72	N	70	W	260	75	170	32	N-S Extension
14: Hills Point north	C231C	44.3469	-73.2847	Charlotte	VT	2019_oct.xls	99.5	2.4			0.809	0.009	2.8	49	Fault	Mode 1	Reliable	-	3 to 6	269	73	N	-	-	-	-	179	2	N-S Extension
14: Hills Point north	C231D	44.3469	-73.2847	Charlotte	VT	2019_oct.xls	78.5	0.7			0.8	0.024	1.1	48	Fault	Nomal fault	Reliable	TTN	0.5-1	255	72	N	70	W	260	75	170	32	N-S Extension
15: Larson Beach	C235B	44.3488	-73.2801	Charlotte	VT	2019_oct.xls	122.8	3.4			0.834	0.008	3.9	54	Vein	Unknown	Unreliable	-	1 to 2	-	-	-	-	-	-	-	-	-	Uninterpretable
16: Beadles Cove	C242	43.8485	-73.3699	Orwell	VT	2018_july.xls	-0.07	0.05			0.819	0.002	0.8	100	Vein	Unknown	Unreliable	-	0.2-0.5	Intepret these as altered by uranium addition.									Uninterpretable
17: Willsboro Quarry	C246a	44.36	-73.379	Willsboro	VT	2018_july.xls	91.3	1.5			0.827	0.007	2.1	88	Vein	Unknown	Reliable		-	-	-	-	-	-	-	-	-	-	Uninterpretable
18: Port Henry Campground	C254A	44.0562	-73.4512	Port Henry	NY	2018_july.xls	103	1.9			0.83	0.02	6.4	54	Vein	Mode 1	Unreliable	-	0.1-0.2	108	80	-	-	-	-	-	0	0	Uninterpretable
18: Port Henry Campground	C254B	44.0562	-73.4512	Port Henry	NY	2018_july.xls	90.1	6.2			0.795	0.012	3.3	22	Vein	Mode 1 -high fluid	Reliable	-	0.1-0.3	102	87	S	-	-	-	-	12	3	Uninterpretable
18: Port Henry Campground	C254D	44.0562	-73.4512	Port Henry	NY	2020_feb.xls	438	12			0.817	0.049	2.8	41	Vein	Mode 1	Tentative	-	0.5 - 1	0	90	-	-	-	-	-	90	0	E-W Extension
18: Port Henry Campground	C256	44.0566	-73.4509	Port Henry	NY	2018_july.xls	42.3	6			0.827	0.024	3.9	9	Vein	Unknown	Unreliable	-	1 to 3	-	-	-	-	-	-	-	-	-	Uninterpretable
18: Port Henry Campground	C257	44.0566	-73.4509	Port Henry	NY	2018_july.xls	40.7	2			0.816	0.011	1.9	10	Vein	Unknown	Unreliable	-	0.1-0.5	107	80	S	-	-	-	-	17	10	Uninterpretable
18: Port Henry Campground	C258	44.0567	-73.451	Port Henry	NY	2018_july.xls	443	16			0.82	0.02	1.2	88	Vein	Unknown	Unreliable	-		355	87	E	-	-	-	-	265	3	Uninterpretable
18: Port Henry Campground	C259	44.0567	-73.4524	Port Henry	NY	2018_july.xls	74.55	0.88	46.8	4.7	0.739	0.014	1.3	26	Vein	Mode 1	Reliable	-	0.1-0.2	147	83	W	-	-	-	-	57	7	Uninterpretable
19: Kingsland Bay north	C268a	44.2399	-73.3076	Ferrisburgh	VT	2018_july.xls	83.7	1.5			0.751	0.008	1.3	32	Vein	Unknown	Unreliable		0.5	180	66	W	-	-	-	-	90	24	E-W Extension
19: Kingsland Bay north	C268b	44.2399	-73.3076	Ferrisburgh	VT	2018_july.xls	94.6	2.1	455	13	0.794	0.01	1.5	52	Vein	Mode 1 -high fluid	Unreliable		0.5	170	80	W	-	-	-	-	80	10	Uninterpretable
19: Kingsland Bay north	C268c	44.2399	-73.3076	Ferrisburgh	VT	2018_july.xls	99.6	7.3			0.84	0.03	2.2	18	?	Unknown	Unreliable		?	Not relocated during field visit			-	-	-	-	?	?	Uninterpretable
19: Kingsland Bay north	C268D	44.2399	-73.3076	Ferrisburgh	VT	2019_oct.xls	79.8	1.2			0.79	0.01	1	42	Vein	Unknown	Unreliable		0.5-1	170	75	W	-	-	-	-	80	15	Uninterpretable
19: Kingsland Bay north	C268E	44.2399	-73.3076	Ferrisburgh	VT	2019_oct.xls	79.2	2.9			0.789	0.026	1.8	50	Vein	Unknown	Unreliable		0.5-2	174	76	W	-	-	-	-	84	14	Uninterpretable
20: Kingsland Bay central	C270A	44.2396	-73.3076	Ferrisburgh	VT	2019_feb.xls	94.9	3.9			0.797	0.02	1.5	70	Vein	Vein swarm	Reliable	-	2	164	77	W	-	-	-	-	74	13	E-W Extension
20: Kingsland Bay central	C270b	44.2396	-73.3076	Ferrisburgh	VT	2018_july.xls	87	12			0.76	0.11	3.4	7	Vein	Mode 1	Tentative	-		164	70	W	-	-	-	-	74	20	E-W Extension
20: Kingsland Bay central	C270C	44.2396	-73.3076	Ferrisburgh	VT	2018_july.xls	94.2	3.7			0.778	0.008	1.1	39	Vein	Vein swarm	Reliable	-		164	77	W	-	-	-	-	74	13	E-W Extension
20: Kingsland Bay central	C270d	44.2396	-73.3076	Ferrisburgh	VT	2018_july.xls	105	9			0.861	0.056	2.5	23	Vein	Mode 1	Tentative	-	2021-01-02	325	83	E	-	-	-	-	235	7	NE-SW extension
20: Kingsland Bay central	C270E	44.2396	-73.3076	Ferrisburgh	VT	2019_oct.xls	78.4	2.7	92.5	1.7	0.825	0.013	1.2	41	Vein	Mode 1	Tentative	-	1	310	65	N	-	-	-	-	220	25	NE-SW extension
20: Kingsland Bay central	C270G	44.2396	-73.3076	Ferrisburgh	VT	2019_oct.xls	77.3	2.5			0.825	0.02	2	26	Vein	Mode 1	Tentative	-		330	88	-	-	-	-	-	240	2	NE-SW extension
21a: Kingsland Bay fault	C271b	44.239	-73.3078	Ferrisburgh	VT	2018_july.xls	79	4			0.601	0.063	1.5	25	Fault	Normal fault	Reliable	TTE	6	5	54	E	90	N	109	74	274	15	E-W Extension
21a: Kingsland Bay fault	C271C	44.239	-73.3078	Ferrisburgh	VT	2019_oct.xls	87.4	1.2			0.806	0.016	1.4	46	Fault	Normal fault	Reliable	TTE	6	5	54	E	90	N	112	74	276	16	E-W Extension
21a: Kingsland Bay fault	C271D	44.239	-73.3078	Ferrisburgh	VT	2019_oct.xls	85.5	1.8			0.821	0.015	1.7	54	Fault	Normal fault	Reliable	TTE	6	5	54	E	90	N	95	80	275	5	E-W Extension
21a: Kingsland Bay fault	C271E	44.239	-73.3078	Ferrisburgh	VT	2019_oct.xls	80.5	2.2			0.837	0.013	2.4	54	Vein	Mode 1	Reliable		0.5	180	82	W	-	-	-	-	90	8	E-W Extension
21a: Kingsland Bay fault	C271F	44.239	-73.3078	Ferrisburgh	VT	2019_oct.xls	88.5	1.8			0.831	0.009	1.9	57	Vein	Mode 1	Reliable		5 to 7	180	86	W	-	-	-	-	90	4	E-W Extension
21b: Kingsland Bay fault	C272a	44.2388	-73.3078	Ferrisburgh	VT	2018_july.xls	107	6.5			0.831	0.009	1.5	28	Vein	Vein swarm	Reliable		1.5	0	60	E	-	-	-	-	270	30	Uninterpretable
21c: Kingsland Bay fault	C273(A)?**	44.2385	-73.3079	Ferrisburgh	VT	2018_july.xls	129	18			0.827	0.008	2.9	16	Fault	Unknown	Unreliable		2021-03-04	148	80	W	65	S	194	54	57	13	E-W Extension
21c: Kingsland Bay fault	C273c	44.2385	-73.3079	Ferrisburgh	VT	2018_july.xls	83	2			0.81	0.02	1.4	78	Fault	Normal fault	Unreliable			Not relocated (but could be?)				-	-	-	-	-	E-W Extension
21c: Kingsland Bay fault	C273D	44.2385	-73.3079	Ferrisburgh	VT	2019_oct.xls	108	3			0.824	0.004	1.2	38	Vein	Mode 1	Reliable		2021-02-03	167	78	W	-	-	-	-	77	12	E-W Extension
21c: Kingsland Bay fault	C273E	44.2385	-73.3079	Ferrisburgh	VT	2019_oct.xls	85.8	1.1			0.81	0.016	1.3	49	Fault	Normal fault	Reliable	TTE	10+	148	80	W	-	-	-	-	58	10	NE-SW extension
21c: Kingsland Bay fault	C273F	44.2385	-73.3079	Ferrisburgh	VT	2019_oct.xls	95.7	3			0.822	0.005	1.4	45	Vein	Mode 1	Reliable		2021-01-02	155	82	W	-	-	-	-	65	8	E-W Extension
21c: Kingsland Bay fault	C273G	44.2385	-73.3079	Ferrisburgh	VT	2019_oct.xls	107.7	3.9			0.829	0.004	1.3	48	Vein	Mode 1	Reliable		2021-02-03	175	77	W	-	-	-	-	85	13	E-W Extension
21c: Kingsland Bay fault	C273H	44.2385	-73.3079	Ferrisburgh	VT	2019_oct.xls	86	2			0.828	0.006	1.6	48	Fault	Normal fault	Reliable	TTE	10	10	77	E	85	N	347	84	99	1	E-W Extension
22: Porter Bay	C274	44.232	-73.3183	Ferrisburgh	VT	2018_july.xls	108.7	2.2			0.823	0.004	1.3	90	Vein	Mode 1(?)	Reliable		2	NE-SW	90	-	-	-	103	17	356	1	E-W Extension
22: Porter Bay	C274C	44.232	-73.3183	Ferrisburgh	VT	2021_jan.xls	108.5	4.6			0.833	0.008	0.7	49	Vein		Reliable		2	NE-SW	90	-	-	-	103	17	356	1	E-W Extension
23: Carleton's Prize Island	C283a	44.6048	-73.3465	South Hero	VT	2019_feb.xls	431	13			0.83	0.01	0.9	46	Fault	Uknown	Unreliable					-	-	-	-	-	-	-	Uninterpretable
23: Carleton's Prize Island	C283c	44.6048	-73.3465	South Hero	VT	2019_feb.xls	438	16			0.82	0.02	1.4	38	Vein	Uknown	Unreliable		2	345	75	-	-	-	-	-	-	-	Uninterpretable
23: Carleton's Prize Island	C283H	44.6046	-73.3465	South Hero	VT	2019_oct.xls	441	11			0.812	0.031	1.5	44	Fault	Uknown	Unreliable					-	-	-	-	-	-	-	Uninterpretable
24: Providence Island east	C284	44.6167	-73.3502	South Hero	VT	2018_july.xls	43	13			0.84	0.003	1.2	67	Vein	Mode 1 (?)	Reliable	-	1 to 2	300	90	-	-	-	-	-	210	0	NE-SW extension
25: Bennington Plastics	C302 (18-17))	42.9213	-73.2472	Bennington	VT	2019_feb.xls	87.5	2.5			0.709	0.006	1.4	33	Vein	Mode 1	Reliable	-	0.5	13	83	E	-	-	-	-	103	8	E-W Extension
25: Bennington Plastics	C304a (18-20)	42.9213	-73.2473	Beinnington	VT	2019_feb.xls	111.6	1.6			0.83	0.01	1.1	46	Vein	Mode 1- high fluid	Reliable	-	1 to 3	0	66	E	-	-	-	-	270	9	E-W Extension
26: Quaker Smith Pt.	C342B	44.374	-73.2695	Shelburne	VT	2019_oct.xls	83.4	1.9	52.4	1.6	0.82	0.01	1	19	Fault	Normal fault	Tentative	TTN	1 to 2	87	13	S	315	-	134	22	89	79	E-W Extension
27: Shelburne Farms	C353A	44.395	-73.279	Shelburne	VT	2019_oct.xls	83.8	2.7	65.5	2.8	0.826	0.026	0.9	18	Fault	Normal Fault	Reliable	TTE	1 to 3	327	30	NW	100	NW	71	43	227	75	NE-SW extension
28: Hartford Rte. 4 + I84	C356B	41.7239	-72.811	Hartford: police outcrop	CT	2019_oct.xls	5.3	0.61			0.842	0.004	0.9	41	Fault	Unknown	-	-	-	27	80	E	-	-	-	-	-	-	Uninterpretable
29: Plainville City Oil	C362A	41.6729	-72.8354	Plainville	CT	2019_oct.xls	4.85	0.51			0.791	0.009	2.4	59	Vein	Unknown	-	-	-	-	-	-	-	-	-	-	-	-	Uninterpretable
29: Plainville City Oil	C362B	41.6729	-72.8354	Plainville	CT	2019_oct.xls	6.03	0.27			0.786	0.012	3.1	55	Vein	Unknown	-	-	-	-	-	-	-	-	-	-	-	-	Uninterpretable
30: Meriden Target	C363A	41.554	-72.8166	Hartford	CT	2019_oct.xls	4	2.8			0.788	0.008	5.6	34	Fault	Oblique fault	-	-	-	-	-	-	-	-	-	-	-	-	Uninterpretable
30: Meriden Target	C366A	41.5536	-72.8168	Hartford	CT	2019_oct.xls	0.04	0.32			0.839	0.007	0.8	50	Fault	Oblique fault	-	-	-	-	-	-	-	-	-	-	-	-	Uninterpretable
31: Shelburne Shipyard	C388C	44.4332	-73.2518	Shelburne	VT	2019_oct.xls	0.7	3			0.842	0.003	0.8	59	Vein	Mode 1 (secondary?)	Tentative	-	0.5	190	88	W	none	-	-	-	100	2	E-W Extension
31: Shelburne Shipyard	C388D	44.4332	-73.2518	Shelburne	VT	2021_jan.xls	0.6	0.3			0.831	0.007	2.9	33	Vein	Mode 1 (secondary?)	Tentative	-	0.2	192	87	W	none	-	-	-	102	3	E-W Extension
32: Queneska Island	C395A	44.4292	-73.259	Shelburne	VT	2019_oct.xls	61.5	5.7			0.847	0.003	0.8	50	Vein	Mode 1	Reliable	-	2021-01-02	170	56	W	-	-	-	-	80	34	E-W Extension
33: Charlotte Beach	C408A	44.3341	-73.2818	Charlotte	VT	2019_oct.xls	83.6	7.2			0.764	0.009	1.3	27	Fault	Normal fault	Reliable	TTW	0.5	163	55	W	80	NW	284	70	68	48	E-W Extension
33: Charlotte Beach	C408B	44.3341	-73.2818	Charlotte	VT	2019_oct.xls	94.4	4.5			0.779	0.009	1.3	43	Fault	Normal fault	Reliable	TTE	0.5	340	60	E	80	NW	29	66	243	20	E-W Extension
34: Garden Island south	C414A	44.2813	-73.2977	Charlotte	VT	2019_oct.xls	85.3	1.7			0.717	0.11	1.4	60	Vein	Mode 1	Reliable	-	2021-01-02	140	80	SE	-	-	-	-	320	10	NW-SE extension
34: Garden Island south	C414B	44.2813	-73.2977	Charlotte	VT	2019_oct.xls	111.8	9.6	16	11	0.824	0.041	3.9	19	Vein	Breccia	Reliable	-	30-60	120	80	SE	-	-	-	-	300	10	NW-SE extension
40: Garden Island north	C415	44.2837	-73.2973	Charlotte	VT	2019_oct.xls	110.1	7.7			0.831	0.005	1.4	58	Vein	Mode 1	Reliable	-	2	297	90	27	-	-	-	-	27	0	E-W Extension
35: Providence Island west	C418C	44.6153	-73.3521	South Hero	VT	2019_oct.xls	463.8	9.4			0.687	0.068	1.1	37	Fault	bedrock age (?)	Unreliable	TTW	2021-01-03	310	46	NE	90	NE	-	-	-	-	Uninterpretable
35: Providence Island west	C418D	44.6153	-73.3521	South Hero	VT	2019_oct.xls	68.3	7.2			0.799	0.011	4.6	40	Fault	thrust fault (?)	Unreliable	RL	2021-01-03	330	65	60	15	S	-	-	-	-	Uninterpretable
35: Providence Island west	C418E	44.6153	-73.3521	South Hero	VT	2021_jan.xls	60.7	2.1			0.833	0.006	1.4	42	Fault	Unknown	Unreliable			89	75	S	-	-	-	-	-	-	Uninterpretable
36: Rte. 22 La Chute River	C435A	43.8431	-73.4067	Ticonderoga	NY	2020_feb.xls	79.8	1.9			0.808	0.012	1.9	79	Fault	Normal fault	yes	TTNE	-	325	75	NE	-	-	-	-	55	0	NW-SE extension
37: Rte. 22 Put-m Center	C438A	43.7462	-73.3992	Ticonderoga	NY	2020_feb.xls	9.4	9.9			0.785	0.003	1.5	73	Fault	Normal fault	yes	TTE	2021-03-05	355	68	E	90	N	85	83	265	7	E-W Extension
38: l'Île-Bizard	C442B	45.5173	-73.9021	Bizard	QU	2020_feb.xls	111.2	2			0.81	0.005	1.3	49	Vein	Unknown	-	-	-	-	-	-	-	-	-	-	-	-	Uninterpretable
38: l'Île-Bizard	C442C	45.5173	-73.9021	Bizard	QU	2020_feb.xls	112.1	1.7			0.804	0.007	1.4	76	Vein	Unknown	-	-	-	-	-	-	-	-	-	-	-	-	Uninterpretable
38: l'Île-Bizard	C442D	45.5173	-73.9021	Bizard	QU	2020_feb.xls	112	4.3			0.809	0.013	0.5	41	Vein	Unknown	-	-	-	-	-	-	-	-	-	-	-	-	Uninterpretable
39: Parc Frédéric-Back	C443A	45.5583	-73.6276	Montreal	QU	2020_feb.xls	102	16			0.834	0.016	0.9	12	Vein	Unknown	-	-	-	-	-	-	-	-	-	-	-	-	Uninterpretable
43: Rte. 22 Put-m Ctr. North	C437b	43.7504	-73.3998	Ticonderoga	NY	2021_jan.xls	429	13			0.755	0.015	5.4	33	Fault	Mode 1	Tentative	-	0.2-0.4	185	90	-	-	-	-	-	95	0	E-W Extension
44: Montreal Region	C448A			Quebec	QU	2021_jan.xls	79.5	1.5			0.88	0.1	3.4	37			-	-	-	-	-	-	-	-	-	-	-	-
44: Montreal Region	C447C			Quebec	QU	2021_jan.xls	89.9	3			0.75	0.073	0.9	19			-	-	-	-	-	-	-	-	-	-	-	-

## Sheet: Sheet2
1: Richville Dam south	C002	43.8731	-73.2719	2016-06-30	Shoreham	VT	2016, Oct.	113	12			0.83	0.005	0.4	28	Unculled	Mode 1 - high fluid	1	-	2022-01-03	159	76	W	-	-	69	89	249	1	2	1	Confirm S/D for all samples	Cd (Danby Forrmation)	yes		-0.79	-25.48	-1.45	-9.02						C310	-1.76	-16.89
1: Richville Dam south	C002A	43.8731	-73.2719	2016-11-05	Shoreham	VT	2017, March	79	7			0.834	0.005	2.8	80	Unculled	Mode 1	1	-	1	335	73	E	-	-	65	88	245	2	2	1	Look for evidence of slip on any features	Cd	no		-2.95	-14.9								C311	-1.28	-22.42
1: Richville Dam south	C002B	43.8731	-73.2719	2016-11-05	Shoreham	VT	2017, March	104	13			0.828	0.005	0.9	41	Unculled	Mode 1 - high fluid	1	-	2022-01-02	140	85	W	-	-	50	80	230	10	2	6		Cd	no		-0.8	-24.21	-1.35	-7.53						072018-1	-1.36	-7.43
1: Richville Dam south	C002C	43.8731	-73.2719	2016-11-05	Shoreham	VT	2017, March	104.6	7.4			0.821	0.003	0.5	96	Unculled	Mode 1 - high fluid	1	-	0.5-1	128	59	W	-	-	218	74	38	16	2	6		Cd	no		-1.08	-24.32	-1.33	-7.39						072018-4	-1.22	-7.49
1: Richville Dam south	C002E	43.8731	-73.2719	2017-06-21	Shoreham	VT	2017, Aug.	81.1	3.4			0.804	0.007	1.5	80	Unculled	Mode 1	1	-	0.5	180	85	W	-	-	90	80	270	10	2	1		Cd	no		-1.78	-15.73	-1.53	-6.35						072018-5	-1.25	-7.48
1: Richville Dam south	SG1B	43.8731	-73.2719	Fall 2018	Shoreham	VT	2019, April	106	13			0.828	0.004	1	57	Unculled	Mode 1	1	-	1	162	71	W	-	-	252	86	72	4	2	1		Cd			-1.29	-18.13	-3.47	-14.7	Large course grains in vein					H072018-5	-0.55	-6.62	host rock of 072018-5
																																													072018-7	-1.16	-7.37
2: West Haven	C017/17a	43.6532	-73.3258	6/30/2016 + 11/5/16	West Haven	VT	2016, Oct.	84.5	8.2			0.786	0.016	3.5	91	17+17a combined	Mode 1	1	-	0.2	270	87	N	-	-	-	-	180	3	2	0	Need to revisit for photos + measurements, check for slicks	Glens Falls or Orwell Ls	yes	C017	-3.21	-15.18	-0.66	-9.2						072018-10	-1.15	-7.43
																																													072018-15	-1.53	-7.14
3: Rte. 7 Ferrisburgh	C022	44.1929	-73.248	2016-07-06	Ferrisburgh	VT	2016, Oct.	8	5.2			0.818	0.004	2.3	138	refined w/ 2 sessions	Shattered Fault Zone	0	-		NA	NA	NA	NA	NA	NA	NA	NA	NA	1	0	Need field photo of outcrop; perhaps additional samples?	Glens Falls Ls	yes	C022	1.22	-7.84	1.54	-7.89						H072018-15	-1.56	-7.51	host rock of 072018-15
																																				-0.92	-7.13	-0.11	-5.75						072018-21_1	-1.92	-10.58
4: Hwy. 125 Cornwall	C106	44.0034	-73.2209	2016-09-07	Cornwall	VT	2016, Oct.	8	39			0.828	0.005	1.4	58	needs more shots!!	Mode 1 -high fluid	1	-	3	190	27	W	-	-	-	-	100	63	2	1		Middlebury Ls	no											072018-21_2	-1.99	-11
4: Hwy. 125 Cornwall	C106A	44.0034	-73.2209	2016-11-05	Cornwall	VT	2017, Jan and march + 2018, june	3.1	4.2			0.82	0.001	0.7	120	refined w/ 2 sessions	Mode 1 -high fluid	1	-	3	190	27	W	-	-	-	-	101	62	2	1		Middlebury Ls	no	C106A	-0.81	-7.21	0.21	-7.04	Extremely white veins					C127D_2	-1.04	-21.01	Milky white vein
4: Hwy. 125 Cornwall	C106G	44.0034	-73.2209		Cornwall	VT	2017, Jan and march + 2018, june	4.9	3.8			0.824	0.005	0.9	20	Culled one outlier and low 238/206	Mode 1 -high fluid	1	-	3	190	27	W	-	-	-	-	99	64	2	1
5: Richville Dam north	C127C	43.8735	-73.2713	11/5/16 + 6/25/17+ 6/13/18+6/20/2018 + 9/21/18+10/4/19	Shoreham	VT	2017, Apr.	85.3	1.4			0.85	0.009	1.5	90		Normal fault	2	TTE	4	330	52	E	68	E	20	67	234	23	1	6	Need to assess multiple slick directions + relaion to fracture A	Omi	92	C127C	-4.8	-14.12	-2.52	-14.02
5: Richville Dam north	C127D-1	43.8735	-73.2713	11/5/16 + 6/25/17+ 6/13/18+6/20/2018 + 9/21/18+10/4/19	Shoreham	VT	2017, Aug.	80.2	1.6			0.826	0.005	1.3	78		Normal fault	2	TTW	0.5	140	54	W	90	E	230	69	50	21	1	6	Need to verify S/D on 127-D1. + slip sense	Omi	18b	C127D_1	-3.68	-13.7	-2.52	-14.02	Clear vein
5: Richville Dam north	C243a	43.8735	-73.2714	11/5/16 + 6/25/17+ 6/13/18+6/20/2018 + 9/21/18+10/4/19	Shoreham	VT	2018, July	78.8	0.9			0.832	0.008	1.6	40	All set	Strike-slip fault	2	dextral	0.5	132	80	SW	45	NW	-	-	-	-	1	0	Need to verify sense of slip(right-lateral?)	Omi
5: Richville Dam north	C441A			11/5/16 + 6/25/17+ 6/13/18+6/20/2018 + 9/21/18+10/4/19	Shoreham	VT	2020, April	98	11			0.802	0.006	2.8	40	Unculled	Mode 1	1	-	0.1-0.2	318	77	N	-	-	-	-	228	13	2	6	Overall: could gather more S/D's at site to improve structure	Omi
																																													C230_2	0.84	-13.43	Grey cloudy clear vein(Might just be dirty but looks like it's internally grey)
6: Satterly Quarry	C135C	44.1888	-73.2425	11/27/2016 + 6/21/2017 + 8/22/2017 + +10/29/18 + 10/4/19	Vergennes	VT	2017, March	10	6			0.822	0.003	0.4	82	Only shots <30% err	Fault no slip sense	0	-	3	15	32	E	-	-	105	47	285	43	1	0	Need to re-mount/analyze slickenside samples in hope of young ages	Ogf	no	C135C	1.77	-7.93	0.91	-8.72	host rock of C135C; dusty black
6: Satterly Quarry	C135G	44.1879	-73.2437	11/27/2016 + 6/21/2017 + 8/22/2017 + +10/29/18 + 10/4/20	Vergennes	VT	2017, Aug.	2.7	0.9	57.3	1.3	0.84	0.022	1.2	11	Mutliple Age domains	Normal Fault	1	TTE	0.2	10	42	E	80	N	77	54	281	35	1	1	Need to finalize summary doc with clear intepretations.	Calcite	no	C135G	-4.08	-8.33	1.07	-7.34	course vein surface
6: Satterly Quarry	C135H	44.1879	-73.2437	11/27/2016 + 6/21/2017 + 8/22/2017 + +10/29/18 + 10/4/21	Vergennes	VT	2017, Aug.	2.9	0.3			0.833	0.014	1	43		Normal Fault	1	TTE	0.3	16	40	E	73	N	79	56	279	33	1	1	Could get more SD measurements from quarry to bolster sam's plot	Calcite	no	C135H	-4.1	-8.17	-2.69	-8.36	extremely small inclusions, impossible to seperate completely from host
6: Satterly Quarry	C135L	44.1883	-73.2428	11/27/2016 + 6/21/2017 + 8/22/2017 + +10/29/18 + 10/4/22	Vergennes	VT	2017, Sept.	4.9	2.9			0.833	0.004	0.4	105		Normal Fault	2	TTE	0.3	9	55	E	83	N	79	69	278	22	1	1		Ogf												C231_1	0.25	-13.23	milky white
6: Satterly Quarry	C135AE	44.188	-73.2436	2019-10-04	Vergennes	VT	2021, Jan.	7	30			0.843	0.01	0.6	15	culled low 238/206 ratios	Thrust Fault	2	TTW	0.3	24	45	E	75	S	130	28	288	61	1	3
7a: Downtown Vergennes	C130	44.1679	-73.2545	11/27/2016 + 10-15-18 + 10/4/19	Vergennes	VT	2017, Apr.	95.5	4			0.808	0.007	1.3	94		Mode 1 -high fluid	1	-	3	289	71	NE	-	-	-	-	199	19	2	2	Should be all set. Stereoplot exists.	Clarendon Springs Fm	no	C130	-0.83	-9.93	-0.52	-7.78	possible quartz in vein
7b: Avery Road	C131E	44.1985	-73.2579	2016-11-27	Vergennes	VT	2017, Apr.	444	76			0.859	0.008	1.2	60	low ratios!!	Unknown	0	-	NA	NA	NA	NA	-	-	-	-	-	-	2	0	Conjugate vein sets on roadside sub-crop in Ferrisburgh, near Little Chicago Rd.		no	C131E	-0.19	-8.41	0.46	-8.66	little vein material
						VT																																							C231_4	0.38	-13.42	clear white
8: Fisk Quarry	C169	44.8454	-73.3615	2017-07-10	Isle La Motte	VT	2017, Sept.	97.3	3.6			0.822	0.025	2.2	50		Mode 1	1	-	0.3	20	90	-	-	-	-	-	110	0	2	1	Good solid age + intepretation, need to get S+D	Crown Point Fm.	no	C169	-0.09	-6.35	0.05	-4.7	host rock of C169					HC231	0.37	-10.15	host rock of 231
						VT
9: Apple Island Campground	C177	44.6334	-73.2682	2017-07-11	Grand Isle	VT	2017, Aug.	64.4	1.2	35.8/16.15	1.8/0.35	0.792	0.018	5.8		Mutliple domains. Taking two.	Fault no slip sense	0		6	?	?	?							1	0	Multiple young age domains suggests easy overprinting by fluids	Stony Point	no	C177	10.71	-9.83	0.96	-8.25
9: Apple Island Campground	C177C	44.6334	-73.2682	2019-08-01	Grand Isle	VT	2019, Nov.	74.5	1.7	61.2	1	0.784	0.03	2.5	17	Two components identified.	Fault no slip sense	0												1	1	Probably exclude from dataset or underrtake detailed study.			C177C	12.33	-9.07	1.02	-7.92						C246F	-2.12	-13.57
						VT
10: Middlebury Campus	C181	44.0097	-73.1785	2017-07-11	Middlebury	VT	2017, Sept.	112.4	7.2			0.842	0.01	1.1	38	unculled	Normal fault	2	TTE	0.2-0.6	358	28	E	75	S	91	37	271	53	1	1	Excellent sample but kinematics disagree with all others. Fresh mount?	Middlebury Ls.	no	C181	-0.82	-7.21	-0.83	-7.85
						VT
11: Kingsland Bay east	C198	44.244	-73.2993	2017-08-18	Ferrisburgh	VT	2017, Sept.	112.2	1.7			0.821	0.005	0.9	77	unculled	Mode 1	1	-	0.1-0.2	70	82	S			-	-	340	8	2	2	Do not need to revisit	Crown Point Fm.		C198	0.23	-21.48	-0.56	-12.38	host rock of C198
12: Double dike	C220	44.3184	-73.2951	6/5/2018 + 9/13/19	Charlotte	VT	2018, June	81.4	2.6			0.791	0.006	2.6	49	Unculled, all set.	Normal fault	2	TTS	1	290	80	NE	72	W	311	70.8	188	10	1	2	Clear-cut extension. Do not need to revisit.	Osp		C220	-0.51	-16.53	0.57	-12.56	host rock of C220; dusty black
12: Double dike	C220B	44.3184	-73.2951	6/5/2018 + 9/13/19	Charlotte	VT	2019, August	114	10			0.819	0.006	0.1	27	Unculled, all set.	Mode 1	0	TTS	2022-01-02	104	80	S	none	-	14	85	194	5	2	2	Mode 1 fracture
12: Double dike	C220H-c1	44.3184	-73.2951	2019-09-13	Charlotte	VT	2020, April	133	12	3.4	4.7					two-component	Mode 1	0	-	1	315	77	NE	90	-	-	-	225	13	2	6	Key question is whether slicks are associated with Pliocene reactivation	Osp												C258_2	-2.94	-10.61	dark dark grey
13: Hills Point south	C229	44.3457	-73.2847	6/5/2018 + 7/15/19 + 9/13/19 +7/2/20	Charlotte	VT	2018, June	96	0.9			0.77	0.013	1.8	95	Unculled, all set.	Normal fault(?)	1	TTS	2 to 6	70	43	S	none	-	160	58	340	32	1	2	Revisited 7/2/20. Could not find slicks on A or B, so not sure how to infer slip.	Osp		C229_1	3.85	-8.96	1.43	-11.69	Clear white vein					C262	-1.42	-21.4
13: Hills Point south	C229B	44.3457	-73.2847	6/5/2018 + 7/15/19 + 9/13/19 +7/2/20	Charlotte	VT	2019, Nov.	86.3	1.5			0.794	0.011	1.3	53	unculled	Fault no slip sense	0	???	0.1 to 0.2	58	25	S	none	-	148	40	328	50	1	0	One or two new sampkles to date	Osp		C229B	1.43	-12.49	3.01	-11.23
13: Hills Point south	C229C	44.3457	-73.2847	6/5/2018 + 7/15/19 + 9/13/19 +7/2/20	Charlotte	VT	2019, Nov.	90.3	2	79	0.55	0.758	0.027	1.1	50	two domains	Normal fault	2	TTS	0.3	62	27	S	87	W	157	41	326	75	1	7		Osp		C229C	2.27	-13.03	1.89	-11.19
13: Hills Point south	C229D	44.3457	-73.2847	6/5/2018 + 7/15/19 + 9/13/19 +7/2/20	Charlotte	VT	2019, Nov.	90.8	0.81			0.772	0.02	0.9	60	Unculled	Normal fault	2	TTS	0.2	60	26	S	75	E	131	40	350	77	1	2		Osp		C229D	0.68	-14.13	1.94	-12.96
13: Hills Point south	C229F	44.3457	-73.2847	6/5/2018 + 7/15/19 + 9/13/19 +7/2/20	Charlotte	VT	2019, Nov.	114.7	2.6			0.819	0.016	2.7	58	Culled- droped a few data points	Mode 1	2	-	0.2-1	90	90	S	none	-	-	-	0	0	2	2		Osp		C229F	1.16	-14.06	0.78	-9.64
41: Hills Point central	C230	44.346	-73.2849	6/5/2018 + 7/15/19 + 9/13/19 +7/2/20	Charlotte	VT	2018, June	102	3.7			0.778	0.019	1.2	99	Unculled, all set.	unknown	1	TTS		60	50	S	none	-	150	65	240	25	1	4	revisited 7/2/20. one or two new samples	Osp		C230_1	0.81	-13.67	1.52	-11.9	Yellowish clear vein
41: Hills Point central	C230B	44.346	-73.2849	6/5/2018 + 7/15/19 + 9/13/19 +7/2/20	Charlotte	VT	2019, Nov.	95.5	1.1			0.797	0.01	1.3	57	unculled- couple outliers	Normal fault	2	TTS	2	65	52	S	75	E	121	65	340	51	1	2		Osp		C230B	0.82	-12.74	0.72	-11.75	thick milky white veins
41: Hills Point central	C230C	44.346	-73.2849	6/5/2018 + 7/15/19 + 9/13/19 +7/2/20	Charlotte	VT	2019, Nov.	100.1	3.7			0.797	0.01	1.6	17	culled- all set	Normal fault	2	TTS	1	70	45	S	120	E	209	50	324	58	1	7		Osp		C230C	0.9	-13.78	1.07	-13.73
41: Hills Point central	C230D	44.346	-73.2849	6/5/2018 + 7/15/19 + 9/13/19 +7/2/20	Charlotte	VT	2019, Nov.	112.9	3			0.803	0.019	2.6	50	unculled	Mode 1	1	-	2022-02-03	72	80	S	none	-	-	-	252	10	2	1		Osp		C230D-1	1.09	-15.63	1.32	-14.2	white and tan/beige veins. Two samples taken	C230D-2	1.16	-14.85
41: Hills Point central	C230E	44.346	-73.2849	6/5/2018 + 7/15/19 + 9/13/19 +7/2/20	Charlotte	VT	2019, Nov.	77.3	0.9			0.824	0.055	1.8	48	tossed two outliers	Normal fault	1	TTS	2022-02-03	70	38	S	none	-	160	53	250	37	1	1		Osp		C230E	3.03	-12.07	1.03	-9.67
41: Hills Point central	C230F	44.346	-73.2849	6/5/2018 + 7/15/19 + 9/13/19 +7/2/20	Charlotte	VT	2020, April	96.1	6.6			0.81	0.005	1.9	93	Unculled	Oblique fault	2	TTS	2022-01-02	95	56	S	40	E	-	-	-	-	2	0	is this oblique slip fault intepreted correctly given its SS component?	Osp		C230F	0.99	-15.16	0.31	-9.19
41: Hills Point central	C230H	44.346	-73.2849	6/5/2018 + 7/15/19 + 9/13/19 +7/2/20	Charlotte	VT	2021, Jan.	92.8	1.2			0.822	0.016	3.3	49	Tossed one outlier	Thrust Fault(?)	2		2022-02-03	70	38	S	70	W	180	20	325	66	1	0	Slicks on underside of calcite tab suggest thrust sense, but not certain they are coeval with calcite crystallization
41: Hills Point central	C230I	44.346	-73.2849	6/5/2018 + 7/15/19 + 9/13/19 +7/2/20	Charlotte	VT	2021, Jan.	110	2.2			0.882	0.031	3.4	39	Tossed all 238/206 <20	Mode 1	1	-	2022-01-02	90	70	S	none	-	-	-	0	20	1	1
						VT
14: Hills Point north	C231B	44.3469	-73.2847	6/5/2018 + 7/15/19 + 9/13/19 +7/2/20	Charlotte	VT	2019, Nov.	79.2	1.2			0.798	0.007	1	46	Culled 4 outliers	Nomal fault	2	TTN	0.5-1	255	72	N	70	W	260	75	170	32	1	2	All set after visit on 7/2/20	Osp		C231B	1.5	-12.84	1.52	-11.73
14: Hills Point north	C231C	44.3469	-73.2847	6/5/2018 + 7/15/19 + 9/13/19 +7/2/20	Charlotte	VT	2019, Nov.	99.5	2.4			0.809	0.009	2.8	49	Unculled	Mode 1	2	-	2022-03-06	269	73	N	-	-	-	-	179	2	1	2		Osp		C231C	0.14	-12.55	3.47	-9.41	thick cream/beige colored veins					C271A	-1.95	-19.71
14: Hills Point north	C231D	44.3469	-73.2847	6/5/2018 + 7/15/19 + 9/13/19 +7/2/20	Charlotte	VT	2019, Nov.	78.5	0.7			0.8	0.024	1.1	48	Culled 2 outliers	Nomal fault	2	TTN	0.5-1	255	72	N	70	W	260	75	170	32	1	2		Osp		C231D	9.39	-11.31	7.52	-10.82
15: Larson Beach	C235B	44.3488	-73.2801	6/5/18 + 7/2/20	Charlotte	VT	2019, Nov.	122.8	3.4			0.834	0.008	3.9	54	Culled a few young outliers	Unknown	0	-		Not measurable.					NA	NA	NA	NA	2	0	Revisited and calcite is probably associated with dike emplacement	Osp		C235B	-0.02	-9.5	0.99	-8.01	possibly quartz
16: Beadles Cove	C242	43.8485	-73.3699	2018-06-12	Orwell	VT	2018, July	-0.07	0.05			0.819	0.002	0.8	100	Unculled	Unknown	0	-	0.2-0.5	Intepret these as altered by uranium addition.									2	0	Thin white veins running NW-SE (striking 30 deg E). South of orwell boat launch	Osp		C242	0.21	-7.53	0.78	-7.92
17: Willsboro Quarry	C246a	44.36	-73.379	2018-06-20	Willsboro	VT	2018, July	91.3	1.5			0.827	0.007	2.1	88	Culled one shot	Unknown	2			Need to visit									2	0	Willsboro Quarry. Immediately to right as you enter quarry.	Omi		C246A	-2.99	-14.83	-2.02	-12.81
18: Port Henry Campground	C254A	44.0562	-73.4512		Port Henry	NY		103	1.9	521	26	0.83	0.02	6.4	54	Culled	Mode 1	0	-	0.1-0.2	108	80	-	-	-	-	-	0	0	2	0	This site is very difficuly to interpret and is low priority	OCAw (Whitehall Dolostone) + Ticonderoga Formation/Dolostone (CAti)		C254A	-2.81	-12.34	-1.35	-10.65	Mostly host with small sheets of calcite
18: Port Henry Campground	C254B	44.0562	-73.4512	2018-06-20	Port Henry	NY	2018, July	90.1	6.2	639	150	0.795	0.012	3.3	22	Culled	Mode 1 -high fluid	2	-	0.1-0.3	102	87	S	-	-	-	-	12	3	2	0	seems to have few primary dated structures, so investigating textures could be good.	OCAw + CAti		C254B	-2.12	-12.47	-2.05	-10.61	much vein covered by lichen
18: Port Henry Campground	C254D	44.0562	-73.4512		Port Henry	NY	2020, April	438	12			0.817	0.049	2.8	41	Culled	Mode 1	1	-	0.5 - 1	0	90	-	-	-	-	-	90	0	2	1		OCAw + CAti		C254D	-3.31	-9.16	-1.76	-11.64	vein small and very dark
18: Port Henry Campground	C256	44.0566	-73.4509	2018-06-20	Port Henry	NY	2018, July	42.3	6			0.827	0.024	3.9	9	Culled	Unknown	0	-	2022-01-03	NA	NA	NA	NA	NA	NA	NA	NA	NA	2	0	May have some promise to infer taconic structures and possible fluid related deposits from 103-90 Ma	OCAw + CAti			-2.83	-13.7	-2.04	-7.34
18: Port Henry Campground	C257	44.0566	-73.4509	2018-06-20	Port Henry	NY	2018, July	40.7	2			0.816	0.011	1.9	10	Culled	Unknown	0	-	0.1-0.5	107	80	S	-	-	-	-	17	10	2	0	Sample 256_257 need sample mapping to see where age comes from	OCAw + CAti		C257	-2.65	-15.24	-1.79	-8.19	some veins covored with a green grimy substance but clean ones available
18: Port Henry Campground	C258	44.0567	-73.451		Port Henry	NY		443	16			0.82	0.02	1.2	88	Culled	Unknown	0	-		355	87	E	-	-	-	-	265	3	2	0		OCAw + CAti		C258_1	-2.55	-13.29			milky white
18: Port Henry Campground	C259	44.0567	-73.4524	2018-06-20	Port Henry	NY	2018, July	74.55	0.88	46.8	4.7	0.739	0.014	1.3	26	Culled	Mode 1	2	-	0.1-0.2	147	83	W	-	-	-	-	57	7	2	0	Need SD on 259!!	OCAw + CAti		C259	-3	-16.48	-2.72	-11.68	Very small area of clean calcite available, almost entirely covered with lichen
19: Kingsland Bay north	C268a	44.2399	-73.3076	2018-06-26	Ferrisburgh	VT	2018, July	83.7	1.5			0.751	0.008	1.3	32	Needs culling	Unknown	0		0.5	180	66	W	-	-	-	-	90	24	2	1	Need to check measurements, assess structure, locate 268C	Ocp		C268A	-2.49	-15.27	-0.58	-6.52
19: Kingsland Bay north	C268b	44.2399	-73.3076	2018-06-26	Ferrisburgh	VT	2018, July	94.6	2.1	455	13	0.794	0.01	1.5	52	Multi-domain. Taking two ages	Mode 1 -high fluid	0		0.5	170	80	W	-	-	-	-	80	10	2	0		Ocp		C268B	-2.71	-15.51	-0.47	-9.19
19: Kingsland Bay north	C268c	44.2399	-73.3076	2018-06-26	Ferrisburgh	VT	2018, July	99.6	7.3			0.84	0.03	2.2	18	Needs culling	Unknown	0		?	Not relocated during field visit			-	-	-	-	?	?	?	0		Ocp
19: Kingsland Bay north	C268D	44.2399	-73.3076	2019-07-09	Ferrisburgh	VT	2019, Nov.	79.8	1.2			0.79	0.01	1	42	unculled	Unknown	0		0.5-1	170	75	W	-	-	-	-	80	15	2	0		Ocp		C268D	-2.28	-16.07	-0.35	-12.79
19: Kingsland Bay north	C268E	44.2399	-73.3076	2019-07-09	Ferrisburgh	VT	2019, Nov.	79.2	2.9			0.789	0.026	1.8	50	unculled	Unknown	0		0.5-2	174	76	W	-	-	-	-	84	14	2	0		Ocp		C268E	-2.56	-14.47	-0.65	-8.78
20: Kingsland Bay central	C270A	44.2396	-73.3076	6/26/2018 + 7/9/19 +7/13/20	Ferrisburgh	VT	2019, February	94.9	3.9			0.797	0.02	1.5	70	unculled. all set.	Vein swarm	2	-	2	164	77	W	-	-	-	-	74	13	2	1	Locate and measure! Need orientation of 96 Ma set!	Ocp		C270A	-2.94	-17.11	-0.31	-7.44	host rock of C270A
20: Kingsland Bay central	C270b	44.2396	-73.3076	6/26/2018 + 7/9/19 +7/13/21	Ferrisburgh	VT	2018, July	87	12			0.76	0.11	3.4	7	Culled. Still scattered	Mode 1	1	-		164	70	W	-	-	-	-	74	20	2	1		Ocp		C270B	-2.71	-15.58
20: Kingsland Bay central	C270C	44.2396	-73.3076	6/26/2018 + 7/9/19 +7/13/22	Ferrisburgh	VT	2018, July	94.2	3.7			0.778	0.008	1.1	39	A few outliers culled	Vein swarm	2	-		164	77	W	-	-	-	-	74	13	2	1	Locate and measure! Need orientation of 96 Ma set!	Ocp		C270C	-2.11	-15.16	-0.05	-7.16
20: Kingsland Bay central	C270d	44.2396	-73.3076	6/26/2018 + 7/9/19 +7/13/23	Ferrisburgh	VT	2018, July	105	9			0.861	0.056	2.5	23	culled a couple high errors	Mode 1	1	-	2022-01-02	325	83	E	-	-	-	-	235	7	2	6		Ocp		C270D	-2.47	-17.69
20: Kingsland Bay central	C270E	44.2396	-73.3076	6/26/2018 + 7/9/19 +7/13/24	Ferrisburgh	VT	2019, Nov.	78.4	2.7	92.5	1.7	0.825	0.013	1.2	41	Identified a younger cluster	Mode 1	1	-	1	310	65	N	-	-	-	-	220	25	2	6		Ocp		C270E-1	-2.28	-17.69	-0.68	-17.2	grey and white calcite veins 2 sample taken	C270E-2	-2.53	-17.76
20: Kingsland Bay central	C270G	44.2396	-73.3076	6/26/2018 + 7/9/19 +7/13/25	Ferrisburgh	VT	2019, Nov.	77.3	2.5			0.825	0.02	2	26	Culled by sig6/8<5, sig7/6 <0.4, and three outliers	Mode 1	1	-		330	88	-	-	-	-	-	240	2	2	6		Ocp		C270G	-1.18	-14.92	-0.3	-7.78
21a: Kingsland Bay fault	C271b	44.239	-73.3078	2018-06-26	Ferrisburgh	VT	2018, July	79	4			0.601	0.063	1.5	25	Needs culling	Normal fault	2	TTE	6	5	54	E	90	n	109	74	274	15	1	1	6 cm thick vein, running N-S, through fault zone. Long vein.	Ocp		C271B	0.48	-13.13
21a: Kingsland Bay fault	C271C	44.239	-73.3078	2019-07-09	Ferrisburgh	VT	2019, Nov.	87.4	1.2			0.806	0.016	1.4	46	tossed 3 outliers	Normal fault	2	TTE	6	5	54	E	90	n	112	74	276	16	1	1		Ocp		C271C-1	-0.54	-19.66	-0.89	-20.31	tan vein and white vein two taken	C271C-2	-2.96	-17.67
21a: Kingsland Bay fault	C271D	44.239	-73.3078	2019-07-09	Ferrisburgh	VT	2019, Nov.	85.5	1.8			0.821	0.015	1.7	54	unculled	Normal fault	2	TTE	6	5	54	E	90	n	95	80	275	5	1	1		Ocp		C271D	-2.61	-16.93	-0.89	-12.12
21a: Kingsland Bay fault	C271E	44.239	-73.3078	2019-07-09	Ferrisburgh	VT	2019, Nov.	80.5	2.2			0.837	0.013	2.4	54	unculled	Mode 1	2		0.5	180	82	W	-	-	-	-	90	8	2	1	Truly Mode 1?	Ocp		C271E	-0.85	-15.01	-1.03	-18.06
21a: Kingsland Bay fault	C271F	44.239	-73.3078	2019-07-09	Ferrisburgh	VT	2019, Nov.	88.5	1.8			0.831	0.009	1.9	57	unculled	Mode 1	2		2022-05-07	180	86	W	-	-	-	-	90	4	2	1	How does it relate rto structure E? Why thicker?	Ocp		C271F	-2.7	-15.68	-2.53	-17.25
21b: Kingsland Bay fault	C272a	44.2388	-73.3078	2018-06-26	Ferrisburgh	VT	2018, July	107	6.5			0.831	0.009	1.5	28	unculled	Vein swarm	2		1.5	0	60	E	-	-	-	-	270	30	2	0	Need to locate in field and measure	Ocp
21c: Kingsland Bay fault	C273(A)?**	44.2385	-73.3079	2018-06-26	Ferrisburgh	VT	2018, July	129	18			0.827	0.008	2.9	16	Multi-domain	Unknown	0		2022-03-04	148	80	W	65	S	194	54	57	13	1	1	Records older faulting. Need to invesitgate closely.	Ocp		C273A-1	-2.54	-16.61	-4.89	-15.85	mostly white vein with some grey 2 taken	C273A-2	-2.41	-16.93
21c: Kingsland Bay fault	C273c	44.2385	-73.3079	2018-06-26	Ferrisburgh	VT	2018, July	83	2			0.81	0.02	1.4	78	Unculled	Normal fault	0			Not relocated (but could be?)				-	-	-	-	-	1	1	Not located on second visit. need to be.	Ocp		C273C	-2.13	-15.37
21c: Kingsland Bay fault	C273D	44.2385	-73.3079	2019-07-09	Ferrisburgh	VT	2019, Nov.	108	3			0.824	0.004	1.2	38	Culled 5 shots	Mode 1	2		2022-02-03	167	78	W	-	-	-	-	77	12	2	1	Offset by younger deformation	Ocp		C273D	-0.48	-19.93	-1.15	-13.33
21c: Kingsland Bay fault	C273E	44.2385	-73.3079	2019-07-09	Ferrisburgh	VT	2019, Nov.	85.8	1.1			0.81	0.016	1.3	49	unculled	Normal fault	2	TTE	10+	148	80	W	-	-	-	-	58	10	1	6	Need to figure out how this relates to C273A	Ocp		C273E	-2.16	-15.05	-1.59	-14.56
21c: Kingsland Bay fault	C273F	44.2385	-73.3079	2019-07-09	Ferrisburgh	VT	2019, Nov.	95.7	3			0.822	0.005	1.4	45	unculled	Mode 1	2		2022-01-02	155	82	W	-	-	-	-	65	8	2	1	Gorgeous syntaxial growth, void in middle.	Ocp		C273F-1	-0.78	-20.41	-1.48	-17.29	thick/white veins	C273F-2	-0.63	-21.13
21c: Kingsland Bay fault	C273G	44.2385	-73.3079	2019-07-09	Ferrisburgh	VT	2019, Nov.	107.7	3.9			0.829	0.004	1.3	48	unculled	Mode 1	2		2022-02-03	175	77	W	-	-	-	-	85	13	2	1	Offset by younger deformation	Ocp		C273G	-0.49	-19.81	-1.17	-12.82
21c: Kingsland Bay fault	C273H	44.2385	-73.3079	2019-07-09	Ferrisburgh	VT	2019, Nov.	86	2			0.828	0.006	1.6	48	unculled	Normal fault	2	TTE	10	10	77	E	85	N	347	84	99	1	1	1		Ocp		C273H	-2.42	-15.52	-1.52	-13.16	Cloudy white and translucent grey veins two taken	C273H-2	-2.47	-15.92
22: Porter Bay	C274	44.232	-73.3183	2018-06-26	Ferrisburgh	VT	2018, July	108.7	2.2			0.823	0.004	1.3	90	Unculled, all set.	Mode 1(?)	2		2	NE-SW	90	-	-	-	103	17	356	1	2	1	stresses from conj planes. results from en-echelon are s3=182/20 s1=275/8	Ocp		C274_1	-0.79	-15.02	-0.13	-7.46	Clear vein	C274_2	-0.42	-19.81	Milky yellowish vein
22: Porter Bay	C274C	44.232	-73.3183	2020-07-13	Ferrisburgh	VT	2021, Jan.	108.5	4.6			0.833	0.008	0.7	49	Unculled, all set.		2		2	NE-SW	90	-	-	-	103	17	356	1	2	1
23: Carleton's Prize Island	C283a	44.6048	-73.3465	7/3/18 + 8/1/2019	South Hero	VT	2019, April	431	13			0.83	0.01	0.9	46	Culled to smaller errors	Uknown	0					-	-	-	-	-	-	-	1	0	Need to sompile structural observations	Ob		C283A	-3.6	-12.27
23: Carleton's Prize Island	C283c	44.6048	-73.3465	7/3/18 + 8/1/2019	South Hero	VT	2019, April	438	16			0.82	0.02	1.4	38	Culled to smaller errors	Uknown	0		2	345	75	-	-	-	-	-	-	-	2	0	Revisit field site. Waiting until after first paper published	Ob		C283C	-2.69	-11.7	-2.12	-12.25	very grey opaque calcite veins
23: Carleton's Prize Island	C283H	44.6046	-73.3465	7/3/18 + 8/1/2019	South Hero	VT	2019, Nov.	441	11			0.812	0.031	1.5	44	Culled to smaller erros	Uknown	0					-	-	-	-	-	-	-	1	0	Date 283D,E,F and visit site with Keith	Ob		C283H	-3.25	-11.63	-2.19	-9.17
24: Providence Island east	C284	44.6167	-73.3502	2018-07-03	South Hero	VT	2018, July	43	13			0.84	0.003	1.2	67	Culled high U outlier	Mode 1 (?)	2	-	2022-01-02	300	90	-	-	-	-	-	210	0	2	6	Could use more shots to confirm young age and field verification.	Ocp		C284	-0.79	-11.4	-0.49	-8.33	Very small vein/ beige
25: Bennington Plastics	C302 (18-17))	42.9213	-73.2472	2018-07-20	Bennington	VT	2019, April	87.5	2.5			0.709	0.006	1.4	33	Culled. ambiguous.	Mode 1	2	-	0.5	13	83	E	-	-	-	-	103	8	2	1		Os		072018-17	-2.65	-14.85	-0.96	-7.5	orange
25: Bennington Plastics	C304a (18-20)	42.9213	-73.2473	2018-07-20	Beinnington	VT	2019, April	111.6	1.6			0.83	0.01	1.1	46	Unculled. tight	Mode 1- high fluid	2	-	2022-01-03	0	66	E	-	-	-	-	270	9	2	1		Os		C304A	-1.81	-13.69	-1.05	-8.86
26: Quaker Smith Pt.	C342B	44.374	-73.2695	6/12/2019 +7/2/20	Shelburne	VT	2019, Nov.	83.4	1.9	52.4	1.6	0.82	0.01	1	19	identified younger component	Normal fault	1	TTN	2022-01-02	87	13	S	315	-	134	22	89	79	1	1	Revisited 7/2/20- all set	Osp		C342B-1	1.32	-9.35	1.31	-13.64	grey and milk white color. two powders collected	C342B-2	1.38	-9.9
27: Shelburne Farms	C353A	44.395	-73.279	6/12/2019 + 7/2/20	Shelburne	VT	2019, Nov.	83.8	2.7	65.5	2.8	0.826	0.026	0.9	18	identified younger component	Normal Fault	2	TTE	2022-01-03	327	30	NW	100	NW	71	43	227	75	1	6	revisited 7/2/20, all set. Records E-W eXtension	Osp or Ochd (Cumberland Head Formation). Contact?		C353A-1	2.69	-10.58	0.63	-9.65	White vein with brown inclusion, two powders collected	C353A-2	0.4	-10.08
28: Hartford Rte. 4 + I84	C356B	41.7239	-72.811	2019-06-24	Hartford: police outcrop	CT	2019, Nov.	5.3	0.61			0.842	0.004	0.9	41	Unculled	Unknown	NA	NA	NA	27	80	E	???	???	???	???	???		1	0	Waiting to assess	Jta		C356B	-12.44	-7.53	-12.11	-7.58
29: Plainville City Oil	C362A	41.6729	-72.8354	2019-06-25	Plainville	CT	2019, Nov.	4.85	0.51			0.791	0.009	2.4	59	unculled- tight	Unknown	NA	NA	NA	NA	NA	NA	NA	NA	NA	NA	NA	NA	2	0	Waiting to assess	Jsm		C362A	-6.52	-6.46	-6.27	-8.17
29: Plainville City Oil	C362B	41.6729	-72.8354	2019-06-25	Plainville	CT	2019, Nov.	6.03	0.27			0.786	0.012	3.1	55	unculled- couple outliers	Unknown	NA	NA	NA	NA	NA	NA	NA	NA	NA	NA	NA	NA	2	0	Waiting to assess	Jsm		C362B	-6.31	-6.33	-6.58	-6.36	thin layers very soft
30: Meriden Target	C363A	41.554	-72.8166	2019-06-25	Hartford	CT	2019, Nov.	3.7	2.5			0.788	0.008	5.6	34	Culled, still rough	Oblique fault	NA	NA	NA	NA	NA	NA	NA	NA	NA	NA	NA	NA	1	0	Poor ages. Waiting to assess
30: Meriden Target	C366A	41.5536	-72.8168	2019-06-25	Hartford	CT	2019, Nov.	0.04	0.32			0.839	0.007	0.8	50	unculled - all set	Oblique fault	NA	NA	NA	NA	NA	NA	NA	NA	NA	NA	NA	NA	1	0	Poor ages. Waiting to assess
31: Shelburne Shipyard	C388C	44.4332	-73.2518	2019-07-03	Shelburne	VT	2019, Nov.	0.7	3			0.842	0.003	0.8	59	unculled- all set	Mode 1 (secondary?)	1	-	0.5	190	88	W	none	-	-	-	100	2	2	1	revisited 7/2/20. All set, but couldd ate additional samples	Oib		C388C	-0.18	-10.86	0.23	-10.23	Very distinct vein, tan to beige color
31: Shelburne Shipyard	C388D	44.4332	-73.2518	2020-07-02	Shelburne	VT	2021, Jan.	0.6	0.3			0.831	0.007	2.9	33	unculled- all set	Mode 1 (secondary?)	1	-	0.2	192	87	W	none	-	-	-	102	3	2	1	UCSB laser run failed, only 3 usable shots. Andrew will re-run
32: Queneska Island	C395A	44.4292	-73.259	2019-07-03	Shelburne	VT	2019, Nov.	61.5	5.7			0.847	0.003	0.8	50	unculled	Mode 1	2	-	2022-01-02	170	56	W	-	-	-	-	80	34	2	1	Significance of weird age, fibrous (anti-taxial) texture, and dense parallel planar veins?	Oib		C395A	0.23	-10.87	0.9	-8.99	milky white
																																Adjusted S/D by 30 degrees based on difference at site 388C
33: Charlotte Beach	C408A	44.3341	-73.2818	7/16/19 + 7/2/20	Charlotte	VT	2019, Nov.	83.6	7.2			0.764	0.009	1.3	27	culled	Normal fault	2	TTW	0.5	163	55	W	80	NW	284	70	68	48	1	1	revisited 7/2/20- all set	Osp		C408A-1	-1.61	-14.11	-0.71	-14.88	white and brown/red vein 2 samples taken	C408A-2	-1.31	-14.57
33: Charlotte Beach	C408B	44.3341	-73.2818	7/16/19 + 7/2/20	Charlotte	VT	2019, Nov.	94.4	4.5			0.779	0.009	1.3	43	culled	Normal fault	2	TTE	0.5	340	60	E	80	NW	29	66	243	20	1	1	two undated samples	Osp		C408B	0.55	-15.31	0.1	-12.87	very little calcite
34: Garden Island south	C414A	44.2813	-73.2977	2019-07-25	Charlotte	VT	2019, Nov.	85.3	1.7			0.717	0.11	1.4	60	unculled- all set	Mode 1	2	-	2022-01-02	140	80	SE	-	-	-	-	320	10	2	7	Verify mode 1	OCw		C414A	-1.45	-13.6	-1.72	-5.99	Milky grey veins
34: Garden Island south	C414B	44.2813	-73.2977	2019-07-25	Charlotte	VT	2019, Nov.	111.8	9.6	16	11	0.824	0.041	3.9	19	country rock = 718 +/-23 Ma	Breccia	2	-	30-60	120	80	SE	-	-	-	-	300	10	2	7	Assess field relationships	OCw		C414B-1	-1.7	-17.39	-0.3	-8.97	Two vein colors, a milky white and pale beige, two powders made	C414B-2	-0.94	-18.74
40: Garden Island north	C415	44.2837	-73.2973	2019-07-25	Charlotte	VT	2019, Nov.	110.1	7.7			0.831	0.005	1.4	58	Culled two shots	Mode 1	2	-	2	297	90	27	-	-	-	-	27	0	2	1	Associated with Barber Hill intrusion. Is s3 robust?	OCw		C415	-1.5	-13.6	0.45	-12.6	Potentially quartz, bag labeled Qtz?
35: Providence Island west	C418C	44.6153	-73.3521	2019-08-01	South Hero	VT	2019, Nov.	463.8	9.4			0.687	0.068	1.1	37	culled	bedrock age (?)	0	TTW	2022-01-03	310	46	NE	90	NE	-	-	-	-	1	0	Verify sense of slip	Ocp		C414C-1	-0.25	-8.46	-1.38	-7.85	Vein tricky to isolate, lots of lichen and grime covering samples	C414C-2	-0.47	-8.48
35: Providence Island west	C418D	44.6153	-73.3521	2019-08-01	South Hero	VT	2019, Nov.	68.3	7.2			0.799	0.011	4.6	40	culled	thrust fault (?)	0	RL	2022-01-03	330	65	60	15	S	-	-	-	-	1	0	Verify thick slickensides were dated	Ocp		C414D	-2.22	-7.58	-0.58	-7.79
35: Providence Island west	C418E	44.6153	-73.3521	2020-07-13	South Hero	VT	2021, Jan.	60.7	2.1			0.833	0.006	1.4	42	unculled	Unknown	0			89	75	S	-	-	-	-	-	-	1	0
36: Rte. 22 La Chute River	C435A	43.8431	-73.4067	2019-09-09	Ticonderoga	NY	2020, April	79.8	1.9			0.808	0.012	1.9	79	unculled - all set	Normal fault	yes	TTNE	-	325	75	NE	-	-	-	-	55	0	1	7	Assess field relationships	Ofa		C435A	-3.94	-15.04	-8	-8.44	very small vein
37: Rte. 22 Putnam Center	C438A	43.7462	-73.3992	2019-09-09	Ticonderoga	NY	2020, April	9.4	9.9			0.785	0.003	1.5	73	unculled	Normal fault	yes	TTE	2022-03-05	355	68	E	90	N	85	83	265	7	1	1	Needs more laser shots	CAp		C438A	-4.14	-17.33	-4.06	-16.38
38: l'Île-Bizard	C442B	45.5173	-73.9021	Fall 2019	Bizard	QU	2020, April	111.2	2			0.81	0.005	1.3	49	unculled	Unknown	NA	NA	NA	NA	NA	NA	NA	NA	NA	NA	NA	NA	2	0				C442B	0.25	-11.94	0.71	-7.67	No clean calcite surfaces, all covered with lichen
38: l'Île-Bizard	C442C	45.5173	-73.9021	Fall 2019	Bizard	QU	2020, April	112.1	1.7			0.804	0.007	1.4	76	culled- all set	Unknown	NA	NA	NA	NA	NA	NA	NA	NA	NA	NA	NA	NA	2	0				C442C	0.26	-12.18	0.59	-11.02	Large course grained veins
38: l'Île-Bizard	C442D	45.5173	-73.9021	Fall 2019	Bizard	QU	2020, April	112	4.3			0.809	0.013	0.5	41	culled- all set	Unknown	NA	NA	NA	NA	NA	NA	NA	NA	NA	NA	NA	NA	2	0				C442D	0.01	-11.74	0.73	-7.6	Extremely defined seperation between vein and parent rock
39: Parc Frédéric-Back	C443A	45.5583	-73.6276	Fall 2019	Montreal	QU	2020, April	102	16			0.834	0.016	0.9	12	culled- a bit wobbly	Unknown	NA	NA	NA	NA	NA	NA	NA	NA	NA	NA	NA	NA	2	0				C443A	-1.73	-13	0.54	-13.73
43: Rte. 22 Putnam Ctr. North	C437b	43.7504	-73.3998	2019-09-09	Ticonderoga	NY	2021, Jan.	429	13			0.755	0.015	5.4	33	Culled low ratios	Mode 1	1	-	0.2-0.4	185	90	-	-	-	-	-	95	0	1	1
44: Montreal Region	C448A				Quebec	QU	2021, Jan.	79.5	1.5			0.88	0.1	3.4	37	Unculled																(17-01)
44: Montreal Region	C447C				Quebec	QU	2021, Jan.	89.9	3			0.75	0.073	0.9	19	Unculled																(13-10)
