# Supplementary material for: Pace of passive margin tectonism revealed by U-Pb dating of fracture-filling calcite
Source: Nat Commun. 2022 Apr 12;13:1953. doi: 10.1038/s41467-022-29680-z (PMC9005700; doi:10.1038/s41467-022-29680-z)
Supplement: Supplementary file 5 — Supplementary Data 2 [file 41467_2022_29680_MOESM5_ESM.xlsx]

## Sheet: Sheet1
Supplementary Dataset 2: Stable Isotope Measurements on Veins and Host Rock
Site	Name	SI Sample	Latitude	Longitude	d13C-vein1	d18O-vein1	d13C-host	d18O-host
			(WGS84)	(WGS84)	(vpdb)	(vpdb)	(vpdb)	(vpdb)
1: Richville Dam south	C002	C002	43.8731	-73.2719	-0.79	-25.48	-1.45	-9.02
1: Richville Dam south	C002A	C002A	43.8731	-73.2719	-2.95	-14.9	NA	NA
1: Richville Dam south	C002B	C002B	43.8731	-73.2719	-0.8	-24.21	-1.35	-7.53
1: Richville Dam south	C002C	C002C	43.8731	-73.2719	-1.08	-24.32	-1.33	-7.39
1: Richville Dam south	C002E	C002E	43.8731	-73.2719	-1.78	-15.73	-1.53	-6.35
1: Richville Dam south	SG1B	SG1B	43.8731	-73.2719	-1.29	-18.13	-3.47	-14.7
2: West Haven	C017	C017	43.6532	-73.3258	-3.21	-15.18	-0.66	-9.2
3: Rte. 7 Ferrisburgh	C022	C022	44.1929	-73.248	1.22	-7.84	1.54	-7.89
					-0.92	-7.13	-0.11	-5.75
4: Hwy. 125 Cornwall	C106		44.0034	-73.2209	NA	NA	NA	NA
4: Hwy. 125 Cornwall	C106A	C106A	44.0034	-73.2209	-0.81	-7.21	0.21	-7.04
5: Richville Dam north	C127C	C127C	43.8735	-73.2713	-4.8	-14.12	-2.52	-14.02
5: Richville Dam north	C127D-1	C127D_1	43.8735	-73.2713	-3.68	-13.7	-2.52	-14.02
5: Richville Dam north	C127D-2	C127D_2	43.8735	-73.2713	-1.04	-21.01	-2.52	-14.02
5: Richville Dam north	C243a	NA	43.8735	-73.2714	NA	NA	NA	NA
5: Richville Dam north	C441A	NA			NA	NA	NA	NA
6: Satterly Quarry	C135C	C135C	44.1888	-73.2425	1.77	-7.93	0.91	-8.72
6: Satterly Quarry	C135G	C135G	44.1879	-73.2437	-4.08	-8.33	1.07	-7.34
6: Satterly Quarry	C135H	C135H	44.1879	-73.2437	-4.1	-8.17	-2.69	-8.36
6: Satterly Quarry	C135L	NA	44.1883	-73.2428	NA	NA	NA	NA
7a: Downtown Vergennes	C130	C130	44.1679	-73.2545	-0.83	-9.93	-0.52	-7.78
7b: Avery Road	C131E	C131E	44.1985	-73.2579	-0.19	-8.41	0.46	-8.66
8: Fisk Quarry	C169	C169	44.8454	-73.3615	-0.09	-6.35	0.05	-4.7
9: Apple Island Campground	C177	C177	44.6334	-73.2682	10.71	-9.83	0.96	-8.25
9: Apple Island Campground	C177C	C177C	44.6334	-73.2682	12.33	-9.07	1.02	-7.92
10: Middlebury Campus	C181	C181	44.0097	-73.1785	-0.82	-7.21	-0.83	-7.85
11: Kingsland Bay north	C198	C198	44.244	-73.2993	0.23	-21.48	-0.56	-12.38
12: Double dike	C220	C220	44.3184	-73.2951	-0.51	-16.53	0.57	-12.56
12: Double dike	C220H-c1	NA	44.3184	-73.2951	NA	NA	NA	NA
12: Double dike	C220H-c2	NA	44.3184	-73.2951	NA	NA	NA	NA
13: Hills Point south	C229	C229_1	44.3457	-73.2847	3.85	-8.96	1.43	-11.69
13: Hills Point south	C229B	C229B	44.3457	-73.2847	1.43	-12.49	3.01	-11.23
13: Hills Point south	C229C	C229C	44.3457	-73.2847	2.27	-13.03	1.89	-11.19
13: Hills Point south	C229D	C229D	44.3457	-73.2847	0.68	-14.13	1.94	-12.96
13: Hills Point south	C229F	C229F	44.3457	-73.2847	1.16	-14.06	0.78	-9.64
41: Hills Point central	C230	C230_1	44.346	-73.2849	0.81	-13.67	1.52	-11.9
41: Hills Point central	C230	C230_2	44.346	-73.2849	0.84	-13.43	NA	NA
41: Hills Point central	C230B	C230B	44.346	-73.2849	0.82	-12.74	0.72	-11.75
41: Hills Point central	C230C	C230C	44.346	-73.2849	0.9	-13.78	1.07	-13.73
41: Hills Point central	C230D	C230D-1	44.346	-73.2849	1.09	-15.63	1.32	-14.2
41: Hills Point central	C230D	C230D-2	44.346	-73.2849	1.16	-14.85	NA	NA
41: Hills Point central	C230E	C230E	44.346	-73.2849	3.03	-12.07	1.03	-9.67
41: Hills Point central	C230F	C230F	44.346	-73.2849	0.99	-15.16	0.31	-9.19
14: Hills Point north	C231	C231_1	44.3469	-73.2847	0.25	-13.23	0.37	-10.15
14: Hills Point north	C231	C231_4	44.3469	-73.2847	0.38	-13.42	NA	NA
14: Hills Point north	C231B	C231B	44.3469	-73.2847	1.5	-12.84	1.52	-11.73
14: Hills Point north	C231C	C231C	44.3469	-73.2847	0.14	-12.55	3.47	-9.41
14: Hills Point north	C231D	C231D	44.3469	-73.2847	9.39	-11.31	7.52	-10.82
15: Larson Beach	C235B	C235B	44.3488	-73.2801	-0.02	-9.5	0.99	-8.01
16: Beadles Cove	C242	C242	43.8485	-73.3699	0.21	-7.53	0.78	-7.92
17: Willsboro Quarry	C246a	C246A	44.36	-73.379	-2.99	-14.83	-2.02	-12.81
17: Willsboro Quarry	C246F	C246F	44.36	-73.379	-2.12	-13.57	NA	NA
18: Port Henry Campground	C254A	C254A	44.0562	-73.4512	-2.81	-12.34	-1.35	-10.65
18: Port Henry Campground	C254B	C254B	44.0562	-73.4512	-2.12	-12.47	-2.05	-10.61
18: Port Henry Campground	C254D	C254D	44.0562	-73.4512	-3.31	-9.16	-1.76	-11.64
18: Port Henry Campground	C256		44.0566	-73.4509	-2.83	-13.7	-2.04	-7.34
18: Port Henry Campground	C257	C257	44.0566	-73.4509	-2.65	-15.24	-1.79	-8.19
18: Port Henry Campground	C258	C258_1	44.0567	-73.451	-2.55	-13.29	NA	NA
18: Port Henry Campground	C258	C258_2	44.0567	-73.451	-2.94	-10.61	NA	NA
18: Port Henry Campground	C259	C259	44.0567	-73.4524	-3	-16.48	-2.72	-11.68
18: Port Henry Campground	C262	C262	44.0571	-73.4523	-1.42	-21.4	NA	NA
19: Kingsland Bay north	C268a	C268A	44.2399	-73.3076	-2.49	-15.27	-0.58	-6.52
19: Kingsland Bay north	C268b	C268B	44.2399	-73.3076	-2.71	-15.51	-0.47	-9.19
19: Kingsland Bay north	C268c	NA	44.2399	-73.3076	NA	NA	NA	NA
19: Kingsland Bay north	C268D	C268D	44.2399	-73.3076	-2.28	-16.07	-0.35	-12.79
19: Kingsland Bay north	C268E	C268E	44.2399	-73.3076	-2.56	-14.47	-0.65	-8.78
20: Kingsland Bay central	C270A	C270A	44.2396	-73.3076	-2.94	-17.11	-0.31	-7.44
20: Kingsland Bay central	C270b	C270B	44.2396	-73.3076	-2.71	-15.58	NA	NA
20: Kingsland Bay central	C270C	C270C	44.2396	-73.3076	-2.11	-15.16	-0.05	-7.16
20: Kingsland Bay central	C270d	C270D	44.2396	-73.3076	-2.47	-17.69	NA	NA
20: Kingsland Bay central	C270E	C270E-1	44.2396	-73.3076	-2.28	-17.69	-0.68	-17.2
20: Kingsland Bay central	C270E	C270E-2	44.2396	-73.3076	-2.53	-17.76	NA	NA
20: Kingsland Bay central	C270G	C270G	44.2396	-73.3076	-1.18	-14.92	-0.3	-7.78
21a: Kingsland Bay fault	C271A	C271A	44.239	-73.3078	-1.95	-19.71	NA	NA
21a: Kingsland Bay fault	C271b	C271B	44.239	-73.3078	0.48	-13.13	NA	NA
21a: Kingsland Bay fault	C271C	C271C-1	44.239	-73.3078	-0.54	-19.66	-0.89	-20.31
21a: Kingsland Bay fault	C271C	C271C-2	44.239	-73.3078	-2.96	-17.67	NA	NA
21a: Kingsland Bay fault	C271D	C271D	44.239	-73.3078	-2.61	-16.93	-0.89	-12.12
21a: Kingsland Bay fault	C271E	C271E	44.239	-73.3078	-0.85	-15.01	-1.03	-18.06
21a: Kingsland Bay fault	C271F	C271F	44.239	-73.3078	-2.7	-15.68	-2.53	-17.25
21b: Kingsland Bay fault	C272a	NA	44.2388	-73.3078	NA	NA	NA	NA
21c: Kingsland Bay fault	C273A	C273A-1	44.2385	-73.3079	-2.54	-16.61	-4.89	-15.85
21c: Kingsland Bay fault	C273A	C273A-2	44.2385	-73.3079	-2.41	-16.93	NA	NA
21c: Kingsland Bay fault	C273c	C273C	44.2385	-73.3079	-2.13	-15.37	NA	NA
21c: Kingsland Bay fault	C273D	C273D	44.2385	-73.3079	-0.48	-19.93	-1.15	-13.33
21c: Kingsland Bay fault	C273E	C273E	44.2385	-73.3079	-2.16	-15.05	-1.59	-14.56
21c: Kingsland Bay fault	C273F	C273F-1	44.2385	-73.3079	-0.78	-20.41	-1.48	-17.29
21c: Kingsland Bay fault	C273F	C273F-2	44.2385	-73.3079	-0.63	-21.13	NA	NA
21c: Kingsland Bay fault	C273G	C273G	44.2385	-73.3079	-0.49	-19.81	-1.17	-12.82
21c: Kingsland Bay fault	C273H	C273H	44.2385	-73.3079	-2.42	-15.52	-1.52	-13.16
21c: Kingsland Bay fault	C273H	C273H-2	44.2385	-73.3079	-2.47	-15.92	NA	NA
22: Porter Bay	C274	C274_1	44.232	-73.3183	-0.79	-15.02	-0.13	-7.46
22: Porter Bay	C274	C274_2	44.232	-73.3183	-0.42	-19.81	NA	NA
23: Carleton's Prize Island	C283a	C283A	44.6048	-73.3465	-3.6	-12.27	NA	NA
23: Carleton's Prize Island	C283c	C283C	44.6048	-73.3465	-2.69	-11.7	-2.12	-12.25
23: Carleton's Prize Island	C283H	C283H	44.6046	-73.3465	-3.25	-11.63	-2.19	-9.17
24: Providence Island east	C284	C284	44.6167	-73.3502	-0.79	-11.4	-0.49	-8.33
25: Bennington Plastics	C302	C302	42.9213	-73.2472	-2.65	-14.85	-0.96	-7.5
25: Bennington Plastics	C304a	C304A	42.9213	-73.2473	-1.81	-13.69	-1.05	-8.86
26: Quaker Smith Pt.	C342B	C342B-1	44.374	-73.2695	1.32	-9.35	1.31	-13.64
26: Quaker Smith Pt.	C342B	C342B-2	44.374	-73.2695	1.38	-9.9	NA	NA
27: Shelburne Farms	C353A	C353A-1	44.395	-73.279	2.69	-10.58	0.63	-9.65
27: Shelburne Farms	C353A	C353A-2	44.395	-73.279	0.4	-10.08	NA	NA
28: Hartford Rte. 4 + I84	C356B	C356B	41.7239	-72.811	-12.44	-7.53	-12.11	-7.58
29: Plainville City Oil	C362A	C362A	41.6729	-72.8354	-6.52	-6.46	-6.27	-8.17
29: Plainville City Oil	C362B	C362B	41.6729	-72.8354	-6.31	-6.33	-6.58	-6.36
30: Meriden Target	C363A	NA	41.554	-72.8166	NA	NA	NA	NA
30: Meriden Target	C366A	NA	41.5536	-72.8168	NA	NA	NA	NA
31: Shelburne Shipyard	C388C	C388C	44.4332	-73.2518	-0.18	-10.86	0.23	-10.23
32: Queneska Island	C395A	C395A	44.4292	-73.259	0.23	-10.87	0.9	-8.99
33: Charlotte Beach	C408A	C408A-1	44.3341	-73.2818	-1.61	-14.11	-0.71	-14.88
33: Charlotte Beach	C408A	C408A-2	44.3341	-73.2818	-1.31	-14.57	NA	NA
33: Charlotte Beach	C408B	C408B	44.3341	-73.2818	0.55	-15.31	0.1	-12.87
34: Garden Island south	C414A	C414A	44.2813	-73.2977	-1.45	-13.6	-1.72	-5.99
34: Garden Island south	C414B	C414B-1	44.2813	-73.2977	-1.7	-17.39	-0.3	-8.97
34: Garden Island south	C414B	C414B-2	44.2813	-73.2977	-0.94	-18.74	NA	NA
40: Garden Island north	C415	C415	44.2837	-73.2973	-1.5	-13.6	0.45	-12.6
35: Providence Island west	C418C	C414C-1	44.6153	-73.3521	-0.25	-8.46	-1.38	-7.85
35: Providence Island west	C418C	C414C-2	44.6153	-73.3521	-0.47	-8.48	-1.38	-7.85
35: Providence Island west	C418D	C414D	44.6153	-73.3521	-2.22	-7.58	-0.58	-7.79
36: Rte. 22 La Chute River	C435A	C435A	43.8431	-73.4067	-3.94	-15.04	-8	-8.44
37: Rte. 22 Putnam Center	C438A	C438A	43.7462	-73.3992	-4.14	-17.33	-4.06	-16.38
38: l'Île-Bizard	C442B	C442B	45.5173	-73.9021	0.25	-11.94	0.71	-7.67
38: l'Île-Bizard	C442C	C442C	45.5173	-73.9021	0.26	-12.18	0.59	-11.02
38: l'Île-Bizard	C442D	C442D	45.5173	-73.9021	0.01	-11.74	0.73	-7.6
39: Parc Frédéric-Back	C443A	C443A	45.5583	-73.6276	-1.73	-13	0.54	-13.73
42: Hartford Dunkin	C378a	NA	41.6865	-72.7067	NA	NA	NA	NA
43:Bennington Bypass		C295A	42.8986	-73.2658	-1.36	-7.43	NA	NA
43:Bennington Bypass		C295D	42.8986	-73.2658	-1.22	-7.49	NA	NA
43:Bennington Bypass		C295E	42.8986	-73.2658	-1.25	-7.48	-0.55	-6.62
43:Bennington Bypass		C296A	42.8986	-73.2659	-1.16	-7.37	NA	NA
43:Bennington Bypass		C297A	42.8986	-73.2659	-1.15	-7.43	NA	NA
43:Bennington Bypass		C301A	42.8979	-73.2672	-1.53	-7.14	-1.56	-7.51
43:Bennington Bypass		C304B-1	42.9213	-73.2473	-1.92	-10.58	NA	NA
43:Bennington Bypass		C304B-2	42.9213	-73.2473	-1.99	-11	NA	NA
43:Bennington Bypass		C309	42.8976	-73.2676	-0.96	-20.98	NA	NA
43:Bennington Bypass		C310	43.8731	-73.2719	-1.76	-16.89	NA	NA
43:Bennington Bypass		C311	43.8731	-73.2719	-1.28	-22.42	NA	NA
