# Supplementary material for: Pace of passive margin tectonism revealed by U-Pb dating of fracture-filling calcite
Source: Nat Commun. 2022 Apr 12;13:1953. doi: 10.1038/s41467-022-29680-z (PMC9005700; doi:10.1038/s41467-022-29680-z)
Supplement: Supplementary file 6 — Source Data [file 41467_2022_29680_MOESM6_ESM.zip]

Archive with 3 entries (3 files):
- 1.zip
- 2.zip
- 3.zip
